# Supplementary material for: The bagworm genome reveals a unique fibroin gene that provides high tensile strength
Source: Commun Biol. 2019 Apr 29;2:148. doi: 10.1038/s42003-019-0412-8 (PMC6488591; doi:10.1038/s42003-019-0412-8)
Supplement: Supplementary file 3 — Supplementary Data [file 42003_2019_412_MOESM3_ESM.xlsx]

## Sheet: Data S1
Supplementary Data 1	Data for Figure 1a
	Order	Family	# of BLASTP top-hit genes against arthropoda family	%
	Lepidoptera	Noctuidae	6814	18.55
	Lepidoptera	Papilionidae	5739	15.62
	Lepidoptera	Bombycidae	3448	9.38
	Lepidoptera	Plutellidae	3197	8.7
	Lepidoptera	Nymphalidae	3197	8.7
	Lepidoptera	Pyralidae	2728	7.43
		Formicidae	1939	5.28
		Calliphoridae	1765	4.8
	Lepidoptera	Pieridae	1096	2.98
	Lepidoptera	Geometridae	1056	2.87
		Tephritidae	757	2.06
		Braconidae	535	1.46
		Aphididae	328	0.89
		Drosophilidae	310	0.84
		Muscidae	274	0.75
		Buthidae	226	0.62
		Chrysomelidae	198	0.54
		Vespidae	194	0.53

## Sheet: Data S2
Supplementary Data 2	Data for Figure 3
	Amino acid		Eumeta veriegata	Yponomeuta evonymellus	Samia ricini	Antheraea assama	Antheraea yamamai	Bombyx mori	Papilio machaon	Ephestia kuehniella
	A	Ala	40.518	26.6917	47.8542	44.8397	45.3497	31.1616	20.9205	20.841
	C	Cys	0.0925069	0	0	0	0	0	0	0
	D	Asp	0.832562	0.37594	3.11432	4.4957	4.95772	0.239091	0.83682	0
	E	Glu	1.24884	1.8797	0.189897	0.50821	0.115296	0.438334	2.09205	1.82815
	F	Phe	0.462535	0	0	0	0	0.458259	2.51046	0
	G	Gly	41.4894	27.4436	33.2321	30.258	28.4397	47.3999	27.6151	23.2176
	H	His	0.0462535	0	1.25332	0.860047	0.730208	0.0597729	0	0
	I	Ile	0.693802	3.38346	0.0379795	0	0	0.0398486	1.25523	2.92505
	K	Lys	0.693802	0	0	0	0	0.0199243	0	0
	L	Leu	0.462535	0.75188	0	0	0	0	7.11297	8.04388
	M	Met	0.13876	0	0	0	0	0	0	0
	N	Asn	0.185014	8.27068	0.113938	0	0	0.159394	9.20502	9.5064
	P	Pro	0.323774	2.25564	0.0379795	0	0	0.219167	0	4.20475
	Q	Gln	0.277521	1.50376	0.075959	0	0.038432	0.0199243	1.25523	1.27971
	R	Arg	0.323774	1.50376	1.13938	2.2674	2.57494	0.0597729	0	0
	S	Ser	6.89177	15.7895	6.26662	9.96873	10.7994	12.0143	21.3389	22.6691
	T	Thr	0.832562	0.37594	0.0379795	0	0.038432	0.637577	1.25523	0.182815
	V	Val	2.35893	4.88722	0	0.0781861	0.345888	1.57402	2.51046	2.74223
	W	Trp	0.0925069	0	0.607672	1.79828	1.65257	0.219167	0	0
	Y	Tyr	2.03515	4.88722	6.03874	4.92572	4.95772	5.27994	2.09205	2.55941

## Sheet: Data S3
Supplementary Data 3	Data for Figure 3
	Clade	Superfamily	Family	Name	Assembly	Figshare URL
	Apoditrysia	Cossoidea	Cossidae	Morpheis mathani	Kawahara & Breinholt, 2014
	Apoditrysia	Gelechioidea	Gelechiidae	Dichomeris sp.	Kawahara & Breinholt, 2014
	Apoditrysia	Gelechioidea	Lecithoceridae	Thubana sp.	Kawahara & Breinholt, 2014
	Apoditrysia	Pterophoroidea	Pterophoridae	Lantanophaga pusillidactyla	Kawahara & Breinholt, 2014
	Apoditrysia	Tortricoidea	Tortricidae	Grapholita dimorpha	Kawahara & Breinholt, 2014
	Apoditrysia	Urodoidea	Urodidae	Urodus parvula	Kawahara & Breinholt, 2014
	Apoditrysia	Zygaenoidea	Dalceridae	Dalcera abrasa	Kawahara & Breinholt, 2014
	Apoditrysia	Zygaenoidea	Megalopygidae	Megalopyge tharops	Kawahara & Breinholt, 2014
	Ditrysia	Gracillarioidea	Gracillariidae	Phyllocnistis citrella	Kawahara & Breinholt, 2014
	Ditrysia	Tineoidea	Psychidae	Eumeta variegata	This study
	Ditrysia	Yponomeutoidea	Yponomeutidae	Yponomeuta evonymellus	This study based on SRR921659	https://figshare.com/s/2d1d2fcfaa720ffa6f93
	Incurvariina	Adeloidea	Adelidae	Nemophora sp.	Kawahara & Breinholt, 2014
	Macroheterocera	Bombycoidea	Bombycidae	Bombyx mori	International Silkworm Genome, 2008
	Macroheterocera	Bombycoidea	Saturniidae	Eacles sp.	Kawahara & Breinholt, 2014
	Macroheterocera	Bombycoidea	Saturniidae	Therinia lactucina	Kawahara & Breinholt, 2014
	Macroheterocera	Bombycoidea	Saturniidae	Samia ricini	This study based on SRR1743841	https://figshare.com/s/99aecf860ac5f6443833
	Macroheterocera	Bombycoidea	Saturniidae	Antheraea yamamai	Kim et al., 2018
	Macroheterocera	Bombycoidea	Saturniidae	Antheraea assama	This study based on SRR2532165	https://figshare.com/s/0328ee9e41fcc83301ef
	Macroheterocera	Bombycoidea	Sphingidae	Adhemarius daphne	Kawahara & Breinholt, 2014
	Macroheterocera	Bombycoidea	Sphingidae	Xylophanes tersa	Kawahara & Breinholt, 2014
	Macroheterocera	Geometroidea	Geometridae	Macaria distribuaria	Kawahara & Breinholt, 2014
	Macroheterocera	Geometroidea	Geometridae	Nemoria lixaria	Kawahara & Breinholt, 2014
	Macroheterocera	Geometroidea	Sematuridae	Nothus lunus	Kawahara & Breinholt, 2014
	Macroheterocera	Geometroidea	Uraniidae	Lyssa zampa	Kawahara & Breinholt, 2014
	Macroheterocera	Lasiocampoidea	Lasiocampidae	Artace sp.	Kawahara & Breinholt, 2014
	Macroheterocera	Noctuoidea	Erebidae	Eudocima salaminia	Kawahara & Breinholt, 2014
	Macroheterocera	Noctuoidea	Euteliidae	Anigraea sp.	Kawahara & Breinholt, 2014
	Macroheterocera	Noctuoidea	Nolidae	Manoba major	Kawahara & Breinholt, 2014
	Macroheterocera	Noctuoidea	Notodontidae	Notoplusia minuta	Kawahara & Breinholt, 2014
	Neolepidoptera	Hepialoidea	Hepialidae	Aepytus sp.	Kawahara & Breinholt, 2014
	Obtectomera	Calliduloidea	Callidulidae	Pterodecta felderi	Kawahara & Breinholt, 2014
	Obtectomera	Mimallonoidea	Mimallonidae	Lacosoma ludolpha	Kawahara & Breinholt, 2014
	Obtectomera	Pyraloidea	Crambidae	Cnaphalocrocis medinalis	Kawahara & Breinholt, 2014
	Obtectomera	Pyraloidea	Crambidae	Myelobia sp.	Kawahara & Breinholt, 2014
	Obtectomera	Pyraloidea	Pyralidae	Ephestia kuehniella	This study based on SRR3536639	https://figshare.com/s/22828caa4af3a9d78cb1
	Obtectomera	Thyridoidea	Thyrididae	Pseudothyris sepulchralis	Kawahara & Breinholt, 2014
	Obtectomera	Thyridoidea	Thyrididae	Zeuzerodes maculata	Kawahara & Breinholt, 2014
	Rhopalocera	Hedyloidea	Hedylidae	Macrosoma sp.	Kawahara & Breinholt, 2014
	Rhopalocera	Hesperioidea	Hesperiidae	Hylephila phyleus	Kawahara & Breinholt, 2014
	Rhopalocera	Hesperioidea	Hesperiidae	Megathymus yuccae	Kawahara & Breinholt, 2014
	Rhopalocera	Papilionoidea	Lycaenidae	Hemiargus ceraunus	Kawahara & Breinholt, 2014
	Rhopalocera	Papilionoidea	Lycaenidae	Semomesia campanea	Kawahara & Breinholt, 2014
	Rhopalocera	Papilionoidea	Papilionidae	Papilio glaucus	Kawahara & Breinholt, 2014
	Rhopalocera	Papilionoidea	Papilionidae	Papilio polytes	Kawahara & Breinholt, 2014
	Rhopalocera	Papilionoidea	Papilionidae	Papilio machaon	Assembled by Li et al., 2015
			Gryllidae	Gryllus texensis	This study based on SRR6761201	https://figshare.com/s/04f893b02ce30baa68c5

## Sheet: Data S4
Supplementary Data 4	Data for Figure 4a
	Eumeta-Tensile	BmJ-Tensile	BmT-Tensile	BmI-Tensile	Sric-Tensile	Ay-Tensile	Ap-Tensile	Aas-Tensile	Eumeta-Ext	BmJ-Ext	BmT-Ext	BmI-Ext	Sric-Ext	Ay-Ext	Ap-Ext	Aas-Ext	Eumeta-Stiff	BmJ-Stiff	BmT-Stiff	BmI-Stiff	Sric-Stiff	Ay-Stiff	Ap-Stiff	Aas-Stiff	Eumeta-Tough	BmJ-Tough	BmT-Tough	BmI-Tough	Sric-Tough	Ay-Tough	Ap-Tough	Aas-Tough
	0.682279	0.390631	0.641265	0.475329	0.297476	0.437952	0.246859	0.398012	16.93	26.1829	34.7	20.64	36.976	33.19	30.0149	26.6969	5.67	4.44	7.26	7.98	2.33	5.26	2.79	4.24	0.068151	0.0721602	0.169027	0.0603422	0.0614362	0.0910019	0.0480641	0.0698848
	0.654466	0.334862	0.742276	0.470887	0.281506	0.276586	0.288815	0.25061	15.995	21.6	12.8486	32.7402	17.1008	17.155	15.7685	45.0631	5.87	4.57	7.3	6.24	3.32	4.32	4.65	2.66	0.056696	0.0495269	0.0481274	0.109272	0.0284361	0.031555	0.030877	0.0701357
	0.688544	0.315562	0.656056	0.657033	0.222379	0.440906	0.299099	0.255849	15.765	18.7823	31.28	49.2801	27.6846	37.73	19.1882	27.4152	6.65	5.12	9.04	8.48	2.22	4.35	2.88	3.14	0.063285	0.0415573	0.1495	0.242471	0.0360791	0.105287	0.037425	0.0456183
	0.586095	0.25751	0.678097	0.441384	0.456514	0.357431	0.161117	0.208955	24.865	23.5384	11.05	15.9462	33.2784	39.14	12.1856	8.13247	5.27	3.45	7.07	7.03	5.64	5.07	2.59	6.84	0.080917	0.042862	0.0389272	0.050693	0.0933697	0.0907335	0.0133012	0.0123762
	0.569427	0.260976	0.473363	0.65434	0.305419	0.417549	0.405891	0.392017	23.97	29	29.4336	25.1597	12.9242	45.125	33.945	28.305	4.9	3.89	6.02	10.24	4.57	4.57	5.61	4.77	0.082581	0.0530118	0.102624	0.120206	0.026473	0.116022	0.0955115	0.0745541
		0.306198	0.418854	0.7295	0.300127	0.385388	0.376918	0.443882		26.1611	15.9467	27.0817	26.6267	22.9021	25.145	23.0325		3.17	7.13	9.99	4.47	4.85	5.69	4.06		0.0562715	0.0466924	0.144169	0.0509404	0.0560516	0.0657825	0.066349
		0.448144	0.389179	0.537703	0.206335	0.460576	0.294856	0.325445		32	13.5245	10.6733	10.345	56.57	36.7928	39.4695		5.96	6.06	8.7	4.13	4.11	1.98	3.2		0.0911664	0.0375369	0.0337085	0.0129625	0.158617	0.069368	0.0761452
		0.273393	0.4724	0.484245	0.352546	0.340172	0.277016	0.262063		28	30.6505	23.2129	47.99	41.815	18.28	13.5626		2.87	6.13	7.21	4.38	4.77	5.68	4.16		0.0476865	0.107095	0.0838299	0.100349	0.0937818	0.0360463	0.0222507
		0.483435	0.527228	0.52562	0.287274	0.476424	0.508326	0.420643		21	24.04	29.6548	36.01	56.225	41.07	23.222		5.31	5.99	6.45	2.77	4.5	6.35	3.71		0.0667773	0.0872888	0.108869	0.0642513	0.158951	0.12964	0.0640463
		0.37404	0.631625	0.453115	0.339756	0.492407	0.436163	0.410565		32.9	25.4884	14.47	48.375	57.39	26.695	42.332		4.09	8.18	6.55	4.98	4.44	5.95	3.94		0.0819489	0.122477	0.0436083	0.097577	0.167706	0.0763984	0.108059
		0.448866	0.515977	0.625224	0.358426	0.238241	0.474999	0.367317		26	17.1838	24.5966	55.32	20.0244	17.24	25.8167		5.1	7.03	11.1	3.58	3.4	8.31	5.38		0.0760913	0.0626954	0.115921	0.112431	0.0319664	0.0560384	0.0598806
		0.366038	0.376786	0.78149	0.35121	0.479059	0.366953	0.528696		32.8	14.97	20.489	45.285	25.03	26.95	45.561		3.59	6.01	13.38	3.86	5.1	4.54	4.83		0.0820355	0.040026	0.123205	0.0864253	0.0788447	0.063426	0.145268
		0.461613	0.669993		0.365775	0.371125	0.240948	0.216665		37.1074	24.75		19.75	27.72	24.7811	27.4002		5.62	7.31		4.77	4.77	2.11	2.68		0.111035	0.118015		0.0412499	0.0630579	0.0399025	0.0399253
		0.488274	0.523816		0.51428	0.232805	0.445863	0.513539		29.1683	27.241		43.09	10.995	21.604	17.7871		7.63	4.68		6.11	3.23	5.1	4.15		0.0899156	0.103073		0.131438	0.014417	0.0627892	0.0457375
		0.639853	0.571584		0.699178	0.42246	0.228492	0.330297		33.1673	19.5857		32.32	55.0895	31.1634	25.9623		8.07	6.79		10.61	5.15	3.25	4.2		0.141922	0.0831967		0.133009	0.155843	0.0488535	0.0564012
		0.345101	0.549659		0.53415	0.411216	0.325267	0.366706		27.6295	36.3419		47.325	41.965	24.655	43.63		4.76	5.43		5.22	4.73	6.1	5.88		0.0618368	0.148284		0.138779	0.108964	0.0581435	0.102799
		0.56758	0.518017		0.360707	0.358606	0.299542	0.472675		24.0269	24.6272		33.78	34.355	38.3914	29.481		8.01	5.74		3.98	4.92	4.65	6.02		0.095385	0.0897078		0.0769719	0.0799053	0.0769285	0.0905193
		0.351667				0.445819	0.421532	0.343229		13.2834				21.92	36.07	32.8181		6.7				4.52	6.16	3.69		0.0257807				0.0597749	0.097567	0.069556
	Eumeta: E. variegata; BmJ: B. mori Japan; BmT: B. mori Thailand; BmI: B. mori India; Sric: S. ricini; Ay: A. yamamai; Ap: A. pernyi; Aas: A. assama
	Tensile: Tensile Strength (MPa); Ext: Extensibility (%); Stiff: Young's modulus (GPa); Tough: Toughness (MJm-3)
